# Supplementary material for: Hierarchical-Structured Fe2O3 Anode with Exposed (001) Facet for Enhanced Lithium Storage Performance
Source: Nanomaterials (Basel). 2023 Jul 7;13(13):2025. doi: 10.3390/nano13132025 (PMC10343585; doi:10.3390/nano13132025)
Supplement: Supplementary file 1 [file nanomaterials-13-02025-s001.zip]

Archive with 1 entries (1 files):
- nanomaterials-2471090-supplementary.pdf
